# Supplementary material for: Spectroscopic Study of a Novel Binaphthyl Amine Fluorescent Probe for Chiral Recognition of D/L-Lysine
Source: Int J Mol Sci. 2024 Jul 9;25(14):7504. doi: 10.3390/ijms25147504 (PMC11277325; doi:10.3390/ijms25147504)
Supplement: Supplementary file 1 [file ijms-25-07504-s001.zip]

Archive with 1 entries (1 files):
- ijms-3058457-supplementary.pdf
